# Supplementary material for: Donor-derived del[20q] following allogeneic-hematopoietic cell transplantation: a case with 26-year follow-up and literature review
Source: Bone Marrow Transplant. 2026 Feb 14;61(4):445–51. doi: 10.1038/s41409-026-02801-8 (PMC13056576; doi:10.1038/s41409-026-02801-8)
Supplement: Supplementary file 2 — Supplemental Table 1 [file 41409_2026_2801_MOESM2_ESM.xlsx]

## Sheet: Sheet1
Database	Search Query
PubMed	(("del(20q)"[All Fields] OR "deletion 20q"[All Fields] OR "20q deletion"[All Fields] OR "20q-"[All Fields]) AND ("bone marrow transplant"[All Fields] OR "stem cell transplant"[All Fields] OR "hematopoietic stem cell transplant"[All Fields] OR "HSCT"[All Fields] OR "PBSCT"[All Fields] OR "transplantation"[All Fields]) AND ("donor-derived"[All Fields] OR "donor to recipient"[All Fields] OR "donor"[…
Google Scholar	(deletion 20q or cytogenetic) and cell transplantation and "donor-derived"
