# Supplementary material for: Donor-derived del[20q] following allogeneic-hematopoietic cell transplantation: a case with 26-year follow-up and literature review
Source: Bone Marrow Transplant. 2026 Feb 14;61(4):445–51. doi: 10.1038/s41409-026-02801-8 (PMC13056576; doi:10.1038/s41409-026-02801-8)
Supplement: Supplementary file 3 — Supplemental Table 2 [file 41409_2026_2801_MOESM3_ESM.xlsx]

## Sheet: Sheet1
Case Number	Reference	Recipient primary disease	Recipient disease state at time of transplant	Pre-transplant regimen	GVHD Prophylaxis/Treatment	Post-HCT clinical course (GVHD, cytopenias, malignancy, etc.)	Percent donor chimerism	Donor (age/sex)	Donor Karyotype / del(20q) positivity	Donor status post-transplant	Sequencing
1 (present case)	(10,11)	AITL	Complete remission	Cyclophosphamide + TBI	Methotrexate + Cyclosporine	Chronic GVHD, myeloid dysplasia (hypergranularity), thrombocytopenia, mild normocytic anemia	1	HLA-identical sibling (50/F)	46,XX,del(20)(q11.2q13.3)[3]/ 46,XX[17]	20 y, MDS-dead	Details in main text
2	(13)	Myeloid/NK-cell precursor acute leukemia	Complete remission	Cyclophosphamide + ATG +TBI	Cyclosporine + Methotrexate / methylprednisone	MDS, acute cutaneous GVHD grade II, relapsed hepatic GVHD, severe thrombocytopenia, infection	1	HLA-matched unrelated (M)	ND	ND	ND
3	(12)	CML	ND	VP-16 + TBI	Methotrexate + Cyclosporine	Chronic GVHD	1	HLA-matched sibling (40/F)	46, XX	4 y, no disease	ND
4	(14)	Blastoid MCL	ND	Myeloablative conditioning	ND	MDS-U, anemia, thrombocytopenia, mildly hypocellular BM with no significant dysplasia	98-100%	HLA-matched sibling	ND	ND	ND
5	(15)	MDS (refractory anemia, and excess blasts type 1)	Refractory	Fludarabine + melphalan	Tacrolimus + Methotrexate	MDS with refractory cytopenia and multilineage dysplasia, persistent macrocytic anemia and thrombocytopenia, GVHD - liver and facial rash	1	HLA-identical sibling (69/F)	46, XX	13 mo, no disease	ND
6	(15)	CML ( chronoic phase)	Relapsed	Imatinib + Busulfan + Fludarabine + ATG	Tacrolimus	Macrocytic anemia (mild, darbopoietin refractory), GVHD - grade 1, terminal ileum and colon.	87-95%	HLA-matched sibling (63/F)	ND	40 mo, no disease	ND
7	(9)	CLL	Relapsed	Fludarabine + Busulfan	Cyclosporine + methotrexate	Pancytopenia, graft rejection and repeat HCT *, leukopenia*, CLL progression*, transplant from new donor, severe GVHD, infeciton, pneumonitis**	97-100%*	HLA-identical sibling (F)	46, XX / positive cytogenetics (3/25) *	12 mo, no disease*	ND
8	(16)	AML (myelodysplastia-related changes)	Complete remission	ND	ND	Decreased megakaryocytes, thrombocytopenia, delayed engraftment	1	HLA-identical sibling (M)	ND	ND	ND
9	(17)	AML	Complete remission	ND	ND	CMV, repeat transplant*, relapsed AML* (MECOM rearrangment), GVHD - skin and GI*	1	HLA-matched sibling (M)	ND	ND	BCOR, FLT3, PIGA mutations detected (81-gene panel)
10	(18)	SLL/CLL	Complete remission	Fludarabine + Melphalan	Mini-methotrexate + tacrolimus	Persistent pancytopenia, GVHD	1	HLA-identical sibling (F)	ND	ND	ND
11	(18)	THRBCL (history of Hodgkin lymphoma, stage II nodular lymphocyte) )	Complete remission	Fludarabine + Melphalan	Tacrolimus + Methotrexate / high dose steroids	Thrombocytopenia, relapsed THRBCL, grade III acute GVHD	1	HLA-identical sibling (M)	ND	ND	ND
12	(18)	CLL (B-cell leukemia/lymphoma)	Complete remission	Fludarabine + Melphalan	Tacrolimus + Methotrexate	Autoimmune hepatitis, mild cytopenias, diffuse large B cell lyphoma - EBV positive	95-100%	HLA-identical sibling (M)	ND	ND	ND
13	(2)	t-AML (history of Burkitt Lymphoma)	Complete remission	Bisulphan + Flurdarabine	Tacrolimus	GVHD of liver	1	HLA-matched sibling (40/F)	ND	ND	No mutations detected
14	(2)	AML	Complete remission	Fludarabine + Idarubicin + Cytarabine + Melphalan	Tacrolimus + CellCept	GVHD of liver and upper GI	1	HLA-identical father (42/M)	ND	ND	ND
15	(7)	AML	Refractory (residual disease)	Busulfan and cyclophosphamide	ND	Minimal residual disease - AML, sweet syndrome, nocardia infection, myeloid sarcoma, GVHD	95.5-100%	HLA-identical sibling (F)	ND	ND	No mutations detected (80-gene panel)
16	(19)	AML	Complete remission	ND	ND / prednisolone	Pure red cell aplasia, chronic GVHD	1	HLA-matched sibling (57)	18q and 20q deletions	ND	FLT3-ITD, NPM1, IDH2 detected pre-transplant; negative post-transplant
17	(1)	ND	ND	ND	ND	AML	1	ND	ND	ND	MPL, NF1, RUNX1 mutations detected
18	(1)	ND	ND	ND	ND	Dysplastic cells - no evidence of cancer by pathological findings	1	ND	ND	ND	ND
19	(1)	ND	ND	ND	ND	None	1	ND	ND	ND	ND
20	(1)	ND	ND	ND	ND	MDS, repeat transplant	1	Mother	del(20q)	12 y / 14 y, no disease	ND
